# Supplementary material for: Transparent and Flexible Hierarchical Porous Structure of Polyvinyl Alcohol Aerogel: A Microstructure Study
Source: Materials (Basel). 2024 Oct 31;17(21):5312. doi: 10.3390/ma17215312 (PMC11547625; doi:10.3390/ma17215312)
Supplement: Supplementary file 1 [file materials-17-05312-s001.zip]

Archive with 3 entries (3 files):
- Video S1. pva aerogel bending.mp4
- Video S2. pva aerogel.mp4
- Video S3. silica aerogel.MP4
